# Supplementary material for: Epigenetic regulations in the IFNγ signalling pathway: IFNγ-mediated MHC class I upregulation on tumour cells is associated with DNA demethylation of antigen-presenting machinery genes
Source: Oncotarget. 2014 Jul 15;5(16):6923–35. doi: 10.18632/oncotarget.2222 (PMC4196173; doi:10.18632/oncotarget.2222)
Supplement: Supplementary file 2 [file oncotarget-05-6923-s002.xls]

## Sheet: sup table1
© 2000-2013 Ingenuity Systems, Inc. All rights reserved.
Symbol	Entrez Gene Name		Entrez Gene ID for Mouse
Apol9a/Apol9b	apolipoprotein L 9b		71898|223672
BID	BH3 interacting domain death agonist		12122
CREM	cAMP responsive element modulator		12916
CX3CL1	chemokine (C-X3-C motif) ligand 1		20312
CXCL9	chemokine (C-X-C motif) ligand 9		17329
CXCL10	chemokine (C-X-C motif) ligand 10		15945
EIF2AK2	eukaryotic translation initiation factor 2-alpha kinase 2		19106
FAS	Fas cell surface death receptor		14102
H2-Q5	histocompatibility 2, Q region locus 5		15016
HAP1	huntingtin-associated protein 1		15114
HLA-B	major histocompatibility complex, class I, B		667977|110557|15013|15006|14972|69717|15015|15018|14964|14963
HLA-E	major histocompatibility complex, class I, E		15040
HLA-G	major histocompatibility complex, class I, G		14991
IDNK	idnK, gluconokinase homolog (E. coli)		75731
IDO1	indoleamine 2,3-dioxygenase 1		15930
IFI27	interferon, alpha-inducible protein 27		52668
IL13RA1	interleukin 13 receptor, alpha 1		16164
IL17RC	interleukin 17 receptor C		171095
INSL6	insulin-like 6		27356
IRGM	immunity-related GTPase family, M		15944
PSMB8	proteasome (prosome, macropain) subunit, beta type, 8		16913
PSMB9	proteasome (prosome, macropain) subunit, beta type, 9		16912
RNF19B	ring finger protein 19B		75234
SAMD9L	sterile alpha motif domain containing 9-like		209086
SNX10	sorting nexin 10		71982
STAT1	signal transducer and activator of transcription 1, 91kDa		20846
TAP2	transporter 2, ATP-binding cassette, sub-family B (MDR/TAP)		21355
TAPBP	TAP binding protein (tapasin)		21356
USP18	ubiquitin specific peptidase 18		24110
WARS	tryptophanyl-tRNA synthetase		22375

## Sheet: sup table2
© 2000-2013 Ingenuity Systems, Inc. All rights reserved.
Symbol	Entrez Gene Name		Entrez Gene ID for Mouse
4933412E12Rik	RIKEN cDNA 4933412E12 gene		71086
ADAR	adenosine deaminase, RNA-specific		56417
AMIGO2	adhesion molecule with Ig-like domain 2		105827
APOL6	apolipoprotein L, 6		71939
BATF2	basic leucine zipper transcription factor, ATF-like 2		74481
C15orf48	chromosome 15 open reading frame 48		433470
CASP4	caspase 4, apoptosis-related cysteine peptidase		12363
CASP7	caspase 7, apoptosis-related cysteine peptidase		12369
CD274	CD274 molecule		60533
CLEC2A	C-type lectin domain family 2, member A
CLEC2D	C-type lectin domain family 2, member D		93694|93675|70809
CYTIP	cytohesin 1 interacting protein		227929
DDX58	DEAD (Asp-Glu-Ala-Asp) box polypeptide 58		230073
Ddx58	DEAD (Asp-Glu-Ala-Asp) box polypeptide 58
DTX3L	deltex 3-like (Drosophila)		209200
ENC1	ectodermal-neural cortex 1 (with BTB domain)		13803
FAM214A	family with sequence similarity 214, member A		235493
FGF10	fibroblast growth factor 10		14165
FST	follistatin		14313
GBP2	guanylate binding protein 2, interferon-inducible		14468
GBP4	guanylate binding protein 4		55932
GBP6	guanylate binding protein family, member 6
GDNF	glial cell derived neurotrophic factor		14573
GSDMD	gasdermin D		69146
Gvin1 (includes others)	GTPase, very large interferon inducible 1		434223|74558|100042856
IFI35	interferon-induced protein 35		70110
Ifi47	interferon gamma inducible protein 47		15953
Ifi204 (includes others)	interferon activated gene 204		100504287|545384|15951|226691|236312|15950|381308|100040462|226695
IFIT3	interferon-induced protein with tetratricopeptide repeats 3		667370|15959
Igtp	interferon gamma induced GTPase		16145
IL7	interleukin 7		16196
IL15RA	interleukin 15 receptor, alpha		16169
IRAK2	interleukin-1 receptor-associated kinase 2		108960
IRF1	interferon regulatory factor 1		16362
IRF9	interferon regulatory factor 9		16391
Irgm2	immunity-related GTPase family M member 2		54396
KLHL25	kelch-like family member 25		207952
LGALS3BP	lectin, galactoside-binding, soluble, 3 binding protein		19039
Ly6a	lymphocyte antigen 6 complex, locus A
MLKL	mixed lineage kinase domain-like		74568
MOV10	Mov10, Moloney leukemia virus 10, homolog (mouse)		17454
NLRC5	NLR family, CARD domain containing 5		434341
NUB1	negative regulator of ubiquitin-like proteins 1		53312
Oasl2	2'-5' oligoadenylate synthetase-like 2		23962
OGFR	opioid growth factor receptor		72075
PARP3	poly (ADP-ribose) polymerase family, member 3		235587
PARP12	poly (ADP-ribose) polymerase family, member 12		243771
PARP14	poly (ADP-ribose) polymerase family, member 14		547253
PDZRN3	PDZ domain containing ring finger 3		55983
PRKD2	protein kinase D2		101540
PSMB10	proteasome (prosome, macropain) subunit, beta type, 10		19171
PSME1	proteasome (prosome, macropain) activator subunit 1 (PA28 alpha)		19186
RMDN3	regulator of microtubule dynamics 3		67809
RNF213	ring finger protein 213
SAMHD1	SAM domain and HD domain 1		56045
SOCS3	suppressor of cytokine signaling 3		12702
ST5	suppression of tumorigenicity 5		76954
STAT2	signal transducer and activator of transcription 2, 113kDa		20847
STAT3	signal transducer and activator of transcription 3 (acute-phase response factor)		20848
TAP1	transporter 1, ATP-binding cassette, sub-family B (MDR/TAP)		21354
TAPBPL	TAP binding protein-like		213233
Tgtp1/Tgtp2	T cell specific GTPase 1		21822|100039796
TMCO4	transmembrane and coiled-coil domains 4		77056
TRAFD1	TRAF-type zinc finger domain containing 1		231712
TRIM21	tripartite motif containing 21		20821
TRIM25	tripartite motif containing 25		217069
UACA	uveal autoantigen with coiled-coil domains and ankyrin repeats		72565
Uaca	uveal autoantigen with coiled-coil domains and ankyrin repeats
UBA7	ubiquitin-like modifier activating enzyme 7		74153
UBE2L6	ubiquitin-conjugating enzyme E2L 6		56791
VWA5A	von Willebrand factor A domain containing 5A		67776
XDH	xanthine dehydrogenase		22436
ZNFX1	zinc finger, NFX1-type containing 1		98999
